# Supplementary material for: Effects of the eccentric chin closure exercise on submental muscle activation, muscle strength, dysphagia limit, perceived exertion and pain in healthy volunteers: A prospective, randomized parallel group study
Source: PLoS One. 2024 Nov 21;19(11):e0313995. doi: 10.1371/journal.pone.0313995 (PMC11581284; doi:10.1371/journal.pone.0313995)
Supplement: S3 File — (XLSX) [file pone.0313995.s003.xlsx]

## Sheet: total son database
Volunteer Number	Demographics					Initial Assessment- Submental sEMG Activation During Exercise (%MVC)			GROUP	Muscle Strength (lbs)			Maximum Volunteer Isometric Contraction (MVC-root mean squared)			Dysphagia Limit			Borg Rating of Perceived Exertion			Pain - Visual Analog Scale			Exercise Adherence %
	Gender	Age	Height	Weight	Body Mass Index	Shaker	CTAR	ECC		MS-0	MS-4	MS-8	MVCrms-0	MVCrms-4	MVCrms-8	DL-0	DL-4	DL-8	BORG-0	BORG-4	BORG-8	VAS-0	VAS-4	VAS-8	EA-1	EA-2	EA-3	EA-4	EA-5	EA-6	EA-7	EA-8	EA-TOTAL
1	W	22	165	56	20.5693	79.79	92.64	42.47	Shaker	12.53	17.53	22.13	0.0918	0.1151	0.1273	30	30	30	12	6	6	5	5	3	71.4286	100	100	100	71.4286	85.7143	71.4286	66.6667	83.3333
2	W	22	170	54	18.6851	37.61	32.78	24.42	Shaker	14.8	17.43	21.1	0.1271	0.1349	0.1596	30	30	30	13	11	11	2	2	1	76.1905	95.2381	90.4762	95.2381	85.7143	100	76.1905	85.7143	88.0952
3	W	23	156	52	21.3675	72.37	81.31	77.62	Shaker	13.76	16.9	20.26	0.0881	0.1129	0.1864	30	30	30	7	7	6	0	0	0	80.9524	85.7143	80.9524	100	100	95.2381	85.7143	85.7143	89.2857
4	M	23	176	75	24.2123	32.87	81.33	49.17	Shaker	21.53	31.46	31.5	0.1381	0.1928	0.1668	30	30	30	12	11	7	0	0	0	85.7143	80.9524	80.9524	66.6667	80.9524	80.9524	80.9524	80.9524	79.7619
5	M	22	195	101	26.5615	63.78	80.41	44.11	Shaker	17.23	26.96	31.26	0.1949	0.174	0.2271	30	30	30	15	11	11	0	0	0	85.7143	85.7143	76.1905	100	90.4762	95.2381	85.7143	80.9524	87.5
6	W	22	160	68	26.5625	94.24	81.36	91.74	Shaker	14.6	22.9	24.3	0.0525	0.0543	0.0366	30	30	30	7	9	7	0	0	0	76.1905	90.4762	85.7143	80.9524	80.9524	80.9524	100	85.7143	85.119
7	W	23	155	41	17.07	36.02	74.4	73.14	Shaker	10.53	20.03	23.06	0.2318	0.1905	0.2151	30	30	30	11	12	7	0	0	0	66.6667	66.6667	61.9048	80.9524	61.9048	66.6667	85.7143	61.9048	69.0476
8	M	22	182	79	23.8498	49.86	77.65	89.6	Shaker	19.76	28.96	32.96	0.1674	0.269	0.3258	30	30	30	6	6	6	0	1	2	66.6667	71.4286	90.4762	100	100	76.1905	85.7143	80.9524	83.9286
9	W	20	170	68	23.5294	32.03	39	45.83	Shaker	6.46	18.76	20.06	0.0917	0.0321	0.223	30	30	30	9	14	13	0	5	3	100	85.7143	71.4286	80.9524	71.4286	71.4286	90.4762	100	83.9286
10	M	19	183	75	22.3954	80.34	85.97	86.68	Shaker	17.53	26.3	30.13	0.1697	0.2697	0.3509	30	30	30	10	7	9	0	0	0	80.9524	85.7143	85.7143	85.7143	85.7143	85.7143	85.7143	85.7143	85.119
11	M	21	170	52	17.9931	39.92	54.32	36.74	Shaker	11.5	15.73	21.83	0.113	0.2017	0.2414	30	30	30	11	6	12	0	3	5	100	80.9524	76.1905	61.9048	61.9048	90.4762	90.4762	80.9524	80.3571
12	M	22	184	72	21.2665	35.46	89.43	40.02	Shaker	20.66	35.53	38.56	0.2062	0.233	0.295	30	30	30	11	6	7	0	0	0	76.1905	85.7143	76.1905	100	90.4762	76.1905	85.7143	76.1905	83.3333
13	W	22	167	63	22.5896	32.24	67.09	69.37	Shaker	18.1	25.16	27.76	0.064	0.1605	0.233	30	30	30	7	6	6	0	0	0	76.1905	76.1905	80.9524	80.9524	90.4762	66.6667	80.9524	71.4286	77.9762
14	W	26	164	64	23.7954	32.06	50.14	44.16	Shaker	17.13	20.16	23.86	0.595	0.689	0.888	30	30	30	12	9	7	0	0	0	85.7143	85.7143	57.1429	90.4762	100	71.4286	66.6667	100	82.1429
15	M	21	182	62	18.7175	25.04	51.69	46.47	Shaker	23.83	31.26	34.33	0.159	0.2095	0.2331	30	30	30	13	11	10	0	0	0	71.4286	90.4762	66.6667	71.4286	76.1905	80.9524	85.7143	80.9524	77.9762
16	W	21	167	58	20.7967	53.7	90.87	93.57	Shaker	14.56	23.83	26.83	0.4342	0.5128	0.426	30	30	30	9	6	7	0	1	0	66.6667	71.4286	76.1905	76.1905	80.9524	71.4286	66.6667	66.6667	72.0238
17	W	22	161	44	16.9747	59.37	98.13	95.67	Shaker	17	16.86	19.7	0.478	0.535	0.602	30	30	30	16	6	6	5	0	0	57.1429	71.4286	76.1905	61.9048	71.4286	80.9524	76.1905	66.6667	70.2381
18	W	19	163	60	22.5827	55.3	66.48	94.96	Shaker	12.96	18.2	18.96	0.324	0.2488	0.2792	30	30	30	9	13	17	0	0	0	71.4286	90.4762	80.9524	90.4762	71.4286	85.7143	76.1905	71.4286	79.7619
19	M	26	185	70	20.4529	80.74	88.04	91.95	CTAR	19.83	35.86	37	0.1734	0.3352	0.3418	30	30	30	9	9	7	0	0	0	71.4286	61.9048	85.7143	85.7143	61.9048	76.1905	76.1905	85.7143	75.5952
20	M	21	182	73	22.0384	56.04	63.43	52.43	CTAR	10.56	25.33	27.5	0.0818	0.1252	0.1523	30	30	30	6	11	6	0	0	0	80.9524	61.9048	71.4286	90.4762	85.7143	80.9524	85.7143	71.4286	78.5714
21	M	22	170	59	20.4152	15.86	20.56	87.51	CTAR	21.53	24.3	27.32	0.2143	0.2732	0.3564	30	30	30	7	9	6	0	0	0	100	100	100	100	100	100	100	100	100
22	W	21	160	53	20.7031	25.77	78.55	67.94	CTAR	14.9	17.4	20.03	0.0746	0.1928	0.3995	30	30	30	7	7	6	0	2	0	85.7143	76.1905	85.7143	85.7143	90.4762	76.1905	76.1905	76.1905	81.5476
23	M	22	185	78	22.7904	56.66	33.59	51.83	CTAR	13.7	30.56	33.56	0.1268	0.2359	0.338	30	30	30	6	9	9	0	0	0	100	85.7143	85.7143	66.6667	76.1905	90.4762	85.7143	76.1905	83.3333
24	M	26	170	75	25.9516	92.68	91.58	97.51	CTAR	12.4	13.13	20.46	0.059	0.1718	0.251	30	30	30	8	7	11	0	0	0	85.7143	85.7143	80.9524	90.4762	90.4762	80.9524	76.1905	80.9524	83.9286
25	W	21	170	58	20.0692	28.06	69.37	34.82	CTAR	13.83	20.43	24.03	0.1786	0.4059	0.4283	30	30	30	7	9	6	3	2	3	80.9524	57.1429	47.619	52.381	85.7143	90.4762	71.4286	80.9524	70.8333
26	W	19	162	50	19.052	45.02	87.94	99.26	CTAR	13.9	21.37	23.8	0.0526	0.1903	0.446	30	30	30	12	12	12	0	0	1	90.4762	71.4286	76.1905	61.9048	80.9524	71.4286	71.4286	80.9524	75.5952
27	W	23	167	53	19.0039	67.8	26.36	76.84	CTAR	14.93	25	25.36	0.284	0.442	0.492	30	30	30	15	17	11	0	6	0	90.4762	57.1429	52.381	71.4286	57.1429	71.4286	71.4286	85.7143	69.6429
28	W	22	162	54	20.5761	22.21	49.61	43.6	CTAR	11.9	22.13	24.9	0.1509	0.3007	0.3644	30	30	30	11	6	8	0	0	0	100	85.7143	85.7143	71.4286	71.4286	71.4286	85.7143	85.7143	82.1429
29	W	20	157	70	28.45	56.85	39.2	93.67	CTAR	14.93	23.6	25.2	0.2529	0.2389	0.282	30	30	30	8	11	9	0	0	0	85.7143	80.9524	80.9524	57.1429	85.7143	71.4286	90.4762	85.7143	79.7619
30	W	20	167	68	24.3824	76.32	89.42	77.76	CTAR	13	25.23	27.53	0.19	0.259	0.446	30	30	30	13	6	6	2	0	0	80.9524	71.4286	71.4286	90.4762	100	71.4286	85.7143	90.4762	82.7381
31	W	20	163	59	22.2063	45.68	58.28	62.17	CTAR	13.9	22.83	23.86	0.069	0.178	0.352	30	30	30	13	7	13	5	0	0	100	100	100	85.7143	85.7143	85.7143	100	100	94.6429
32	M	20	179	74	23.0954	27.78	62.36	50.99	CTAR	25.9	37.13	38.26	0.24	0.2575	0.3394	30	30	30	15	15	11	0	0	0	90.4762	71.4286	71.4286	71.4286	66.6667	61.9048	85.7143	85.7143	75.5952
33	M	22	182	74	22.3403	69.23	50.52	39.31	CTAR	33.46	39.53	41.96	0.342	0.4376	0.606	30	30	30	10	6	10	0	0	0	76.1905	66.6667	80.9524	76.1905	71.4286	71.4286	80.9524	66.6667	73.8095
34	W	22	163	54	20.3244	47.89	66.61	51.04	CTAR	16.03	23	23.23	0.238	0.349	0.343	30	30	30	6	6	11	0	0	0	66.6667	80.9524	90.4762	85.7143	71.4286	85.7143	95.2381	71.4286	80.9524
35	W	21	160	56	21.875	90.37	88.27	94.92	CTAR	14.33	21.33	24.8	0.185	0.163	0.214	30	30	30	7	9	7	0	0	0	71.4286	76.1905	71.4286	80.9524	80.9524	57.1429	57.1429	90.4762	73.2143
36	W	21	158	60	24.0346	34.99	81.53	80.73	CTAR	22.96	31.23	34.28	0.2169	0.2895	0.314	30	30	30	7	9	6	0	0	0	71.4286	71.4286	80.9524	80.9524	76.1905	76.1905	85.7143	85.7143	78.5714
37	W	22	157	52	21.0962	24.21	69.45	22.43	ECC	10.13	20.43	26.32	0.1005	0.3588	0.5867	30	30	30	6	6	6	0	0	1	66.6667	76.1905	90.4762	90.4762	66.6667	71.4286	66.6667	66.6667	74.4048
38	W	22	170	69	23.8754	32.24	78.81	92.83	ECC	15.06	28.46	34.26	0.0755	0.1997	0.3452	30	30	30	11	9	7	2	1	2	100	85.7143	85.7143	85.7143	71.4286	85.7143	71.4286	61.9048	80.9524
39	M	22	183	66	19.708	65.48	69.95	99.36	ECC	14.53	20.43	27.83	0.1005	0.1424	0.3282	30	30	30	6	10	6	0	0	0	71.4286	80.9524	80.9524	80.9524	66.6667	100	66.6667	80.9524	78.5714
40	W	22	155	60	24.974	16.53	45.25	31.53	ECC	12.53	30.43	35.66	0.0477	0.1505	0.2279	30	30	30	12	7	7	0	0	0	85.7143	85.7143	76.1905	90.4762	80.9524	85.7143	85.7143	85.7143	84.5238
41	M	22	173	58	19.3792	21.3	32.64	36.48	ECC	14.93	24.1	34.6	0.1443	0.2536	0.2722	30	30	30	7	9	6	0	0	0	85.7143	76.1905	76.1905	90.4762	80.9524	71.4286	90.4762	100	83.9286
42	M	22	182	90	27.1706	29.56	71.39	61.88	ECC	14.8	32	38.83	0.1071	0.2174	0.2223	30	30	30	6	9	7	0	0	0	80.9524	85.7143	76.1905	66.6667	66.6667	90.4762	61.9048	76.1905	75.5952
43	W	22	158	50	20.0288	19.74	47.42	43.05	ECC	8.43	20.26	26.56	0.0651	0.3522	0.3992	30	30	30	12	8	7	0	0	0	100	100	71.4286	80.9524	90.4762	85.7143	85.7143	85.7143	87.5
44	W	25	162	71	27.0538	39.13	56.05	58.23	ECC	14.8	25.46	31.36	0.0703	0.2283	0.3111	30	30	30	6	7	7	0	2	0	61.9048	71.4286	85.7143	66.6667	80.9524	80.9524	85.7143	85.7143	77.381
45	W	21	167	60	21.5139	18.65	33.29	31.5	ECC	18.46	21.36	26.1	0.1163	0.3746	0.512	30	30	30	6	7	6	5	0	0	80.9524	80.9524	95.2381	85.7143	85.7143	85.7143	71.4286	95.2381	85.119
46	M	25	181	73	22.2826	28.35	47.83	42.11	ECC	13.9	26.1	31.16	0.2264	0.3123	0.6263	30	30	30	7	11	9	1	0	0	52.381	42.8571	52.381	61.9048	66.6667	57.1429	71.4286	71.4286	59.5238
47	W	20	165	58	21.3039	25.19	48.71	47.87	ECC	6.86	24.8	29.26	0.1314	0.3963	0.4524	30	30	30	12	11	11	0	0	0	85.7143	80.9524	80.9524	71.4286	71.4286	71.4286	85.7143	85.7143	79.1667
48	W	22	175	58	18.9388	29.32	28.21	31.39	ECC	12.1	24.83	29.56	0.075	0.3158	0.35	30	30	30	6	9	11	0	0	0	71.4286	71.4286	71.4286	85.7143	100	71.4286	71.4286	85.7143	78.5714
49	M	20	175	60	19.5918	37.31	54.98	96.21	ECC	28.73	45.6	46.98	0.565	0.475	0.598	30	30	30	15	13	13	0	0	0	80.9524	71.4286	57.1429	57.1429	85.7143	85.7143	71.4286	71.4286	72.619
50	W	22	161	52	20.061	29.1	18	28.72	ECC	12.3	18.03	23.43	0.238	0.277	0.433	30	30	30	14	13	9	4	5	2	100	100	100	100	100	100	66.6667	85.7143	94.0476
51	M	26	184	82	24.2202	29.34	18.1	29.74	ECC	38.8	40.8	46.9	0.1857	0.48	0.5875	30	30	30	15	11	13	3	0	0	100	100	85.7143	85.7143	85.7143	71.4286	100	100	91.0714
52	W	28	161	50	19.2894	56.3	63.53	55.6	ECC	24.23	30.6	34.33	0.3357	0.3685	0.461	30	30	30	11	11	11	0	3	3	90.4762	80.9524	80.9524	80.9524	71.4286	85.7143	85.7143	85.7143	82.7381
53	M	20	176	68	21.9525	26.64	65.29	82.25	ECC	18.88	30.8	36.06	0.1577	0.192	0.1758	30	30	30	11	11	11	0	0	0	85.7143	85.7143	71.4286	71.4286	85.7143	85.7143	100	80.9524	83.3333
54	M	20	175	68	22.2041	15.59	37.33	66.83	ECC	22.4	25.23	32.46	0.107	0.1495	0.2571	30	30	30	11	11	11	0	0	0	100	100	90.4762	71.4286	71.4286	80.9524	95.2381	100	88.6905
